# Supplementary material for: Glanzmann Thrombasthenia in Pakistani Patients: Identification of 7 Novel Pathogenic Variants in the Fibrinogen Receptor αIIbβ3
Source: Cells. 2023 Jan 4;12(2):213. doi: 10.3390/cells12020213 (PMC9856889; doi:10.3390/cells12020213)
Supplement: Supplementary file 1 [file cells-12-00213-s001.zip]

Archive with 1 entries (1 files):
- cells-2066255-supplementary.pdf
